# Supplementary material for: Development of MWCNT/Magnetite Flexible Triboelectric Sensors by Magnetic Patterning
Source: Polymers (Basel). 2023 Jun 29;15(13):2870. doi: 10.3390/polym15132870 (PMC10346752; doi:10.3390/polym15132870)
Supplement: Supplementary file 1 [file polymers-15-02870-s001.zip]

Archive with 3 entries (3 files):
- Fe3O4MWCNT.gif
- MWCNT.gif
- Prototype.mov
